# Supplementary material for: Rare Variants in Inborn Errors of Immunity Genes Associated With Covid-19 Severity
Source: Front Cell Infect Microbiol. 2022 May 27;12:888582. doi: 10.3389/fcimb.2022.888582 (PMC9184678; doi:10.3389/fcimb.2022.888582)
Supplement: Supplementary file 1 [file Table_1.xlsx]

## Sheet: Table S1
Supplementary Table 1. The list of IFN-genes and HGI-genes
Category	Gene
IFN-genes	TLR7, IFNB1, IFNG, IFNGR1, IFNGR2, IFNL1, IFNL2, IFNL3, IFNLR1, JAK1, JAK2, IFNAR1, IFNAR2, IKBKG, IRF3, IRF7, IRF9, STAT1, STAT2, TBK1, TICAM1, TLR3, TRAF3, UNC93B1
HGI-genes	KRTCAP2, AL713999.1, TRIM46, MUC1, THBS3-AS1, MIR92B, THBS3, MTX1, AC234582.1, GBAP1, MTX1P1, GBA, FAM189B, SLC6A20, LZTFL1, AC099782.1, SDHDP4, CCR9, C6orf15, PSORS1C1, CDSN, PSORS1C2, POLR2LP1, CCHCR1, TCF19, POU5F1, PSORS1C3, AL662844.4, HCG27, AL662844.3, FOXP4-AS1, LINC01276, FOXP4, LCN1P1, ABO, Y_RNA, LCN1P2, AL512662.1, BMS1P21, MBL1P, SFTPD, SFTPD-AS1, ZNRF2P3, DPY19L2P5, MUC5AC, AC061979…

## Sheet: Table S2
Supplementary Table 2. Rare variants types in non-severe and severe patients
Variant Annotation		Number of variants			Fisher’s exact test p
		All	Non-severe	Severe
		(N = 451)	(N = 159)	(N = 292)
missense variant (CADD & MSC)		38,548 (90.2%)	15620	27060	0.59
pLoF variants		4182	1619	2926	0.92
pLoF variants	frameshift variant	1,560 (3.6%)	605	1095	0.91
	splice acceptor variant	440 (1.4%)	189	297	0.28
	splice donor variant	583 (1%)	238	392	0.41
	stop gained	1,599 (3.7%)	587	1142	0.62

## Sheet: Table S3
Supplementary Table 3. The significant pathways between severe and non-severe patients.
Pathway ID	Pathway Name	P-skat	P-skato	P-burden	Variant effect
hsa03013	Nucleocytoplasmic transport	0.540026	0.01583	0.00727758	LDM and HC-pLoF
hsa00350	Tyrosine metabolism	0.749093	0.0170485	0.00784569	LDM and HC-pLoF
hsa05146	Amoebiasis	0.501869	0.0252665	0.0117192	LDM and HC-pLoF
hsa05226	Gastric cancer	0.537172	0.0261023	0.0122319	LDM and HC-pLoF
hsa04973	Carbohydrate digestion and absorption	0.828863	0.0302603	0.0145288	LDM and HC-pLoF
hsa04215	Apoptosis - multiple species	0.0611587	0.0244421	0.0170391	LDM and HC-pLoF
hsa04926	Relaxin signaling pathway	0.242562	0.046991	0.0241243	LDM and HC-pLoF
hsa00983	Drug metabolism - other enzymes	0.560348	0.0515863	0.0255294	LDM and HC-pLoF
hsa03060	Protein export	0.486562	0.0480228	0.0269709	LDM and HC-pLoF
hsa05330	Allograft rejection	0.170084	0.049859	0.0278595	LDM and HC-pLoF
hsa05160	Hepatitis C	0.743672	0.0638234	0.0317632	LDM and HC-pLoF
hsa05152	Tuberculosis	0.289231	0.0702466	0.0358556	LDM and HC-pLoF
hsa00511	Other glycan degradation	0.695314	0.0913265	0.0465136	LDM and HC-pLoF
hsa05146	Amoebiasis	0.492871	0.0136074	0.00612405	LDM
hsa03013	Nucleocytoplasmic transport	0.462139	0.0239235	0.0112452	LDM
hsa00350	Tyrosine metabolism	0.757127	0.0289937	0.013736	LDM
hsa04926	Relaxin signaling pathway	0.211323	0.0396837	0.020678	LDM
hsa03060	Protein export	0.509627	0.0359368	0.0207009	LDM
hsa05226	Gastric cancer	0.472185	0.0581347	0.0283088	LDM
hsa04215	Apoptosis - multiple species	0.0412367	0.0278184	0.0297199	LDM
hsa04622	RIG-I-like receptor signaling pathway	0.764928	0.0652629	0.0334419	LDM
hsa04915	Estrogen signaling pathway	0.61512	0.0774248	0.0381562	LDM
hsa04973	Carbohydrate digestion and absorption	0.818371	0.0785384	0.0395557	LDM
hsa03030	DNA replication	0.375704	0.0777916	0.0400136	LDM
hsa05332	Graft-versus-host disease	0.167226	0.0755888	0.0428154	LDM
hsa05330	Allograft rejection	0.167226	0.0755888	0.0428154	LDM
hsa04918	Thyroid hormone synthesis	0.765813	0.0876837	0.0437939	LDM
hsa05222	Small cell lung cancer	0.485818	0.0900366	0.0448484	LDM
hsa00983	Drug metabolism - other enzymes	0.625499	0.0214913	0.0113555	HC-pLoF
hsa05340	Primary immunodeficiency	0.0475414	0.0216938	0.0136926	HC-pLoF
hsa05164	Influenza A	0.590801	0.0396364	0.020752	HC-pLoF
hsa04360	Axon guidance	0.121521	0.039342	0.0230838	HC-pLoF
hsa01230	Biosynthesis of amino acids	0.0793011	0.0328525	0.0231185	HC-pLoF
hsa00790	Folate biosynthesis	0.254988	0.0438431	0.0247237	HC-pLoF
hsa04217	Necroptosis	0.605331	0.0509321	0.0265486	HC-pLoF
hsa00500	Starch and sucrose metabolism	0.584447	0.0536227	0.0301008	HC-pLoF
hsa05161	Hepatitis B	0.646065	0.0660313	0.0365788	HC-pLoF
hsa05162	Measles	0.6763	0.0733345	0.0393561	HC-pLoF
hsa04924	Renin secretion	0.119943	0.0620996	0.040552	HC-pLoF
hsa00330	Arginine and proline metabolism	0.0897229	0.0713281	0.0470995	HC-pLoF

## Sheet: Table S4
Supplementary Table 4. Detailed information of candidate pathway Tuberculosis
Pathway Name	Number of genes in pathway	Gene	Number of variants in gene	Pathway-based			Gene-based			Allele count of pLoF in non-severe patients	Allele count of pLoF in severe patients
				P-skat	P-skato	P-burden	P-skat	P-skato	P-burden
Tuberculosis	71	MAPK9	2	0.289231	0.0702466	0.0358556	0.0329552	0.0329552	0.0329552	3	0
Tuberculosis	71	ARHGEF12	6	0.289231	0.0702466	0.0358556	0.0374212	0.167301	0.461152	5	4
Tuberculosis	71	BAD	2	0.289231	0.0702466	0.0358556	0.0429846	0.0429846	0.0429846	2	0
Tuberculosis	71	IFNA21	2	0.289231	0.0702466	0.0358556	0.0874703	0.0874703	0.0874703	2	0
Tuberculosis	71	MAPK14	1	0.289231	0.0702466	0.0358556	0.0969206	0.0969206	0.0969206	1	0
Tuberculosis	71	TGFB1	3	0.289231	0.0702466	0.0358556	0.101686	0.568921	0.762737	1	2
Tuberculosis	71	EP300	13	0.289231	0.0702466	0.0358556	0.116259	0.283974	0.572647	7	8
Tuberculosis	71	CREBBP	7	0.289231	0.0702466	0.0358556	0.136747	0.271463	0.326345	3	7
Tuberculosis	71	IL18	1	0.289231	0.0702466	0.0358556	0.147682	0.147682	0.147682	1	0
Tuberculosis	71	MRC1	1	0.289231	0.0702466	0.0358556	0.153834	0.153834	0.153834	1	0
Tuberculosis	71	PIK3C3	4	0.289231	0.0702466	0.0358556	0.157424	0.189563	0.22244	3	1
Tuberculosis	71	LBP	4	0.289231	0.0702466	0.0358556	0.167732	0.0380177	0.0380177	4	0
Tuberculosis	71	NOD2	7	0.289231	0.0702466	0.0358556	0.168682	0.356168	0.967329	3	6
Tuberculosis	71	AKT2	1	0.289231	0.0702466	0.0358556	0.175843	0.175843	0.175843	1	0
Tuberculosis	71	CIITA	1	0.289231	0.0702466	0.0358556	0.203166	0.203166	0.203166	1	0
Tuberculosis	71	HLA-DOA	3	0.289231	0.0702466	0.0358556	0.206985	0.0853793	0.0387929	5	0
Tuberculosis	71	RAB5A	1	0.289231	0.0702466	0.0358556	0.21092	0.21092	0.21092	0	1
Tuberculosis	71	APAF1	3	0.289231	0.0702466	0.0358556	0.21952	0.396906	0.402965	2	1
Tuberculosis	71	PLA2R1	3	0.289231	0.0702466	0.0358556	0.230444	0.230444	0.779287	1	2
Tuberculosis	71	C3	5	0.289231	0.0702466	0.0358556	0.234632	0.170834	0.106312	4	2
Tuberculosis	71	PLK3	1	0.289231	0.0702466	0.0358556	0.235576	0.235576	0.235576	1	0
Tuberculosis	71	TLR2	3	0.289231	0.0702466	0.0358556	0.238141	0.0363233	0.0363233	3	0
Tuberculosis	71	CARD9	1	0.289231	0.0702466	0.0358556	0.240071	0.240071	0.240071	0	1
Tuberculosis	71	MAPK13	1	0.289231	0.0702466	0.0358556	0.245381	0.245381	0.245381	0	1
Tuberculosis	71	ATP6V0A2	4	0.289231	0.0702466	0.0358556	0.253758	0.45558	0.724947	3	3
Tuberculosis	71	TCIRG1	7	0.289231	0.0702466	0.0358556	0.269247	0.211073	0.104555	6	4
Tuberculosis	71	MRC2	3	0.289231	0.0702466	0.0358556	0.318988	0.534361	0.905975	1	3
Tuberculosis	71	KSR1	6	0.289231	0.0702466	0.0358556	0.330127	0.573899	0.904584	3	4
Tuberculosis	71	CASP10	1	0.289231	0.0702466	0.0358556	0.334102	0.334102	0.334102	0	2
Tuberculosis	71	IL10RA	7	0.289231	0.0702466	0.0358556	0.38222	0.520505	0.293555	5	6
Tuberculosis	71	IFNGR1	3	0.289231	0.0702466	0.0358556	0.395712	0.271684	0.198202	3	2
Tuberculosis	71	IRAK2	9	0.289231	0.0702466	0.0358556	0.457665	0.404972	0.224539	5	5
Tuberculosis	71	TLR6	2	0.289231	0.0702466	0.0358556	0.469582	0.469582	0.89869	2	2
Tuberculosis	71	JAK2	2	0.289231	0.0702466	0.0358556	0.50593	0.850191	0.754557	1	1
Tuberculosis	71	TIRAP	2	0.289231	0.0702466	0.0358556	0.506142	0.871181	0.760135	1	1
Tuberculosis	71	IL23A	2	0.289231	0.0702466	0.0358556	0.527228	0.381853	0.381853	0	3
Tuberculosis	71	NFKB1	5	0.289231	0.0702466	0.0358556	0.541656	0.901085	0.826414	2	3
Tuberculosis	71	BID	2	0.289231	0.0702466	0.0358556	0.552754	0.41882	0.28115	3	2
Tuberculosis	71	ATP6V0D2	5	0.289231	0.0702466	0.0358556	0.567867	0.698656	0.488167	1	4
Tuberculosis	71	CTSS	1	0.289231	0.0702466	0.0358556	0.606803	0.606803	0.606803	0	1
Tuberculosis	71	MALT1	1	0.289231	0.0702466	0.0358556	0.609929	0.609929	0.609929	0	1
Tuberculosis	71	ITGAX	10	0.289231	0.0702466	0.0358556	0.612182	0.742555	0.491248	5	12
Tuberculosis	71	SYK	1	0.289231	0.0702466	0.0358556	0.626219	0.626219	0.626219	0	1
Tuberculosis	71	ATP6V1H	1	0.289231	0.0702466	0.0358556	0.62722	0.62722	0.62722	0	1
Tuberculosis	71	CYP27B1	4	0.289231	0.0702466	0.0358556	0.634996	0.960458	0.904961	2	3
Tuberculosis	71	CASP8	1	0.289231	0.0702466	0.0358556	0.649606	0.649606	0.649606	0	1
Tuberculosis	71	NFYC	1	0.289231	0.0702466	0.0358556	0.662477	0.662477	0.662477	0	1
Tuberculosis	71	FCGR2A	1	0.289231	0.0702466	0.0358556	0.663973	0.663973	0.663973	0	1
Tuberculosis	71	ITGAM	4	0.289231	0.0702466	0.0358556	0.66734	0.883401	0.811924	1	3
Tuberculosis	71	RFXANK	1	0.289231	0.0702466	0.0358556	0.667833	0.667833	0.667833	0	1
Tuberculosis	71	RAF1	1	0.289231	0.0702466	0.0358556	0.669805	0.669805	0.669805	0	1
Tuberculosis	71	PPP3CB	1	0.289231	0.0702466	0.0358556	0.672104	0.672104	0.672104	0	1
Tuberculosis	71	EEA1	6	0.289231	0.0702466	0.0358556	0.674549	0.39677	0.209134	1	6
Tuberculosis	71	TLR1	9	0.289231	0.0702466	0.0358556	0.677048	0.887007	0.944298	3	7
Tuberculosis	71	IL1B	1	0.289231	0.0702466	0.0358556	0.682333	0.682333	0.682333	0	1
Tuberculosis	71	BAX	1	0.289231	0.0702466	0.0358556	0.688662	0.688662	0.688662	0	1
Tuberculosis	71	CASP3	1	0.289231	0.0702466	0.0358556	0.690814	0.690814	0.690814	0	1
Tuberculosis	71	MAPK12	2	0.289231	0.0702466	0.0358556	0.704767	0.704767	0.704767	0	2
Tuberculosis	71	NFYA	1	0.289231	0.0702466	0.0358556	0.716035	0.716035	0.716035	0	1
Tuberculosis	71	CALML4	1	0.289231	0.0702466	0.0358556	0.725673	0.725673	0.725673	0	1
Tuberculosis	71	LSP1	3	0.289231	0.0702466	0.0358556	0.731737	0.914089	0.810323	2	3
Tuberculosis	71	ATP6AP1	1	0.289231	0.0702466	0.0358556	0.747306	0.747306	0.747306	0	1
Tuberculosis	71	CAMP	1	0.289231	0.0702466	0.0358556	0.75655	0.75655	0.75655	1	1
Tuberculosis	71	BCL10	1	0.289231	0.0702466	0.0358556	0.769823	0.769823	0.769823	1	1
Tuberculosis	71	ATP6V0A4	5	0.289231	0.0702466	0.0358556	0.80273	0.741007	0.519646	2	6
Tuberculosis	71	CD209	2	0.289231	0.0702466	0.0358556	0.805383	0.805383	0.742536	1	1
Tuberculosis	71	ATP6V0A1	4	0.289231	0.0702466	0.0358556	0.811041	0.939479	0.814637	2	2
Tuberculosis	71	CR1	2	0.289231	0.0702466	0.0358556	0.832135	0.832135	0.782124	1	4
Tuberculosis	71	ITGB2	3	0.289231	0.0702466	0.0358556	0.833184	0.382237	0.382237	0	3
Tuberculosis	71	IFNGR2	3	0.289231	0.0702466	0.0358556	0.857183	0.4048	0.178084	0	3
Tuberculosis	71	TLR4	8	0.289231	0.0702466	0.0358556	0.993266	0.421093	0.211412	2	11
The P-skat, P-skato and P-burden represents the p-value of different methods in KGGseq.

## Sheet: Table S5
Supplementary Table 5. Detailed information of candidate pathway Primary immunodeficiency.
Pathway Name	Number of genes in pathway	Gene	Number of variants in gene	Pathway-based			Gene-based			Allele count of pLoF in non-severe patients	Allele count of pLoF in severe patients
				P-skat	P-skato	P-burden	P-skat	P-skato	P-burden
Primary immunodeficiency	2	AIRE	1	0.0475414	0.0216938	0.0136926	0.718346	0.718346	0.718346	0	1
Primary immunodeficiency	2	IL7R	2	0.0475414	0.0216938	0.0136926	0.0202576	0.0202576	0.0202576	2	0
The P-skat, P-skato and P-burden represents the p-value of different methods in KGGseq.

## Sheet: Table S6
Supplementary Table 6. Detailed information of candidate pathway Influenza A
Pathway Name	Number of genes in pathway	Gene	Number of variants in gene	Pathway-based			Gene-based			Allele count of pLoF in non-severe patients	Allele count of pLoF in severe patients
				P-skat	P-skato	P-burden	P-skat	P-skato	P-burden
Influenza A	21	DDX58	2	0.590801	0.0396364	0.020752	0.568802	0.860877	0.75108	1	1
Influenza A	21	CXCL8	1	0.590801	0.0396364	0.020752	0.728244	0.728244	0.728244	0	1
Influenza A	21	JAK2	1	0.590801	0.0396364	0.020752	0.232235	0.232235	0.232235	1	0
Influenza A	21	PABPN1L	1	0.590801	0.0396364	0.020752	0.213505	0.213505	0.213505	1	0
Influenza A	21	KPNA7	1	0.590801	0.0396364	0.020752	0.730941	0.730941	0.730941	0	1
Influenza A	21	MX2	1	0.590801	0.0396364	0.020752	0.709511	0.709511	0.709511	0	1
Influenza A	21	NFKB1	1	0.590801	0.0396364	0.020752	0.20849	0.20849	0.20849	1	0
Influenza A	21	PRKCB	1	0.590801	0.0396364	0.020752	0.151359	0.151359	0.151359	1	0
Influenza A	21	EIF2AK2	2	0.590801	0.0396364	0.020752	0.365729	0.365729	0.282357	0	2
Influenza A	21	TMPRSS4	1	0.590801	0.0396364	0.020752	0.21092	0.21092	0.21092	0	1
Influenza A	21	RNASEL	1	0.590801	0.0396364	0.020752	0.69799	0.69799	0.69799	0	1
Influenza A	21	BID	1	0.590801	0.0396364	0.020752	0.75052	0.75052	0.75052	1	1
Influenza A	21	IFIH1	2	0.590801	0.0396364	0.020752	0.456579	0.21506	0.171665	0	3
Influenza A	21	CPSF4L	1	0.590801	0.0396364	0.020752	0.735041	0.735041	0.735041	1	0
Influenza A	21	TLR3	2	0.590801	0.0396364	0.020752	0.544978	0.391217	0.391217	0	3
Influenza A	21	TLR4	3	0.590801	0.0396364	0.020752	0.866358	0.3682	0.171533	0	3
Influenza A	21	TMPRSS2	1	0.590801	0.0396364	0.020752	0.606307	0.606307	0.606307	0	1
Influenza A	21	TYK2	1	0.590801	0.0396364	0.020752	0.624276	0.624276	0.624276	0	1
Influenza A	21	NLRX1	1	0.590801	0.0396364	0.020752	0.107852	0.107852	0.107852	1	0
Influenza A	21	CASP3	1	0.590801	0.0396364	0.020752	0.690814	0.690814	0.690814	0	1
Influenza A	21	CASP8	1	0.590801	0.0396364	0.020752	0.649606	0.649606	0.649606	0	1
The P-skat, P-skato and P-burden represents the p-value of different methods in KGGseq.
